# Supplementary material for: A case of pulmonary tuberculosis patient complicated with hemorrhagic fever with renal syndrome and scrub typhus in Yunnan, China: a case report
Source: BMC Infect Dis. 2023 Sep 27;23:631. doi: 10.1186/s12879-023-08416-4 (PMC10523743; doi:10.1186/s12879-023-08416-4)
Supplement: Supplementary file 2 — Additional file 2. DNA sequences of Orientia tsutsugamushi and Seoul orthohantavirus from the reported case in this study. [file 12879_2023_8416_MOESM2_ESM.xlsx]

## Sheet: Sheet1
DNA sequences of Orientia tsutsugamushi and Seoul orthohantavirus from the reported case in this study
>OP392990 Orientia tsutsugamushi isolate XYPatient2s-OT 56 kDa type-specific protein gene, partial cds ATGAAAAAAATTATGTTAATTGCTAGTGCAATGTCTGCATTGTCATTGCCGTTTTCAGCTAGTGCAATAGAATTGGGTGAGGAAGGAGGATTAGAGTGTGGTCCTTACGGTAAAGTTGGAATCGTTGGAGGAATGATTACTGGTGCAGAATCTACTCGCTTGGATCAAGCTGATGCTGCTGGCAAGAAACACTTGCCATTAACAACTGGGATACCATTTGGTGGTACATTAGCTGCGGGTATGACAATTGCACCAGGATTTAGAGCAGAGCTAGGTGTTATGTACCTTAGAAATAT…
>OP392989 Seoul orthohantavirus isolate XYPatient2s-HV RNA-dependent RNA polymerase gene, partial cds TTGCAGATGCTACGAAATGGTCTCCAGGGGATAATTCAGCAAAGTTTAGGCGATTTACTGCCGCACTTCATAATGGATTACCAGATGATAGGTTAAAAAATTGTGTAATCGATGCTTTGCGTCATGTTTATAAAACTGATTTTTATATGTCAAGAAAGTTAAGACATTATATAGATTCAATGGACACATATGAACCACATGTTAGGGAGTTTTTAGACTTCTTTCCTGACGGGCATCATGGAGAAGTACGGGGAAACTGGTTGCAAGGGAATCTAAATAAGTGTTCATCATTATTTG…
